# Supplementary material for: “Closing the gap in the wrong direction” migration, health policy, and the exclusion of asylum seekers, refugees and undocumented migrants from healthcare access in South Africa
Source: BMC Public Health. 2025 Nov 10;25:3877. doi: 10.1186/s12889-025-24751-4 (PMC12604325; doi:10.1186/s12889-025-24751-4)
Supplement: Supplementary file 1 — Supplementary Material 1. [file 12889_2025_24751_MOESM1_ESM.zip]

Archive with 8 entries (7 files):
- Figures 1 and 2 Table 1 /
- __MACOSX/._Figures 1 and 2 Table 1 
- Figures 1 and 2 Table 1 /.DS_Store
- __MACOSX/Figures 1 and 2 Table 1 /._.DS_Store
- Figures 1 and 2 Table 1 /Figure 1 and Figure 2.pdf
- __MACOSX/Figures 1 and 2 Table 1 /._Figure 1 and Figure 2.pdf
- Figures 1 and 2 Table 1 /Table 1- Key Laws and Policies on Health Access and Migration in South Africa.pdf
- __MACOSX/Figures 1 and 2 Table 1 /._Table 1- Key Laws and Policies on Health Access and Migration in South Africa.pdf
